# Supplementary material for: Critical Requirement of SOS1 for Development of BCR/ABL-Driven Chronic Myelogenous Leukemia
Source: Cancers (Basel). 2022 Aug 11;14(16):3893. doi: 10.3390/cancers14163893 (PMC9406065; doi:10.3390/cancers14163893)
Supplement: Supplementary file 1 [file cancers-14-03893-s001.zip]

Archive with 1 entries (1 files):
- cancers-1848830-supplementary.pdf
